# Supplementary material for: Enriched Graphene Oxide-Polypropylene Suture Threads Buttons Modulate the Inflammatory Pathway Induced by Escherichia coli Lipopolysaccharide
Source: Int J Mol Sci. 2023 Apr 1;24(7):6622. doi: 10.3390/ijms24076622 (PMC10095426; doi:10.3390/ijms24076622)
Supplement: Supplementary file 1 [file ijms-24-06622-s001.zip]

Archive with 1 entries (1 files):
- ijms-2271857-supplementary.pdf
